# Supplementary material for: Synthesis and Morphology Characteristics of New Highly Branched Polycaprolactone PCL
Source: Molecules. 2024 Feb 24;29(5):991. doi: 10.3390/molecules29050991 (PMC10934558; doi:10.3390/molecules29050991)
Supplement: Supplementary file 1 [file molecules-29-00991-s001.zip]

Archive with 1 entries (1 files):
- molecules-2798150-supplementary.pdf
